# Supplementary material for: Integrated Analysis of Metabolomics Combined with Network Pharmacology and Molecular Docking Reveals the Effects of Processing on Metabolites of Dendrobium officinale
Source: Metabolites. 2023 Jul 26;13(8):886. doi: 10.3390/metabo13080886 (PMC10456568; doi:10.3390/metabo13080886)
Supplement: Supplementary file 1 [file metabolites-13-00886-s001.zip]

Archive with 1 entries (1 files):
- metabolites-2486131-supplementary.pdf
